# Supplementary material for: The impact of time from injury to surgery in functional recovery of traumatic acute subdural hematoma
Source: BMC Neurol. 2020 Jun 4;20:226. doi: 10.1186/s12883-020-01810-4 (PMC7271514; doi:10.1186/s12883-020-01810-4)
Supplement: Supplementary file 1 — Additional file 1. [file 12883_2020_1810_MOESM1_ESM.xlsx]

## Sheet: 工作表1
patient	age range	Gender	etiology	coma scale	pupil size	reaction	CT midline	OP type	ICP	GOS	post-OP CT	post-op complicat	reopen	time	systemic	notificatio	ER time	OP initiate	TIS,min
A1	60-65	F	fight	E2M4V2	3=3	pos/pos	9.96	craniotomy	18	3	no	seizure	no	family	DM	16:35:00	17:14:00	20:55:00	260
A2	55-60	M	moto	E1M4V2	3=3	pos/pos	10.67	craniectomy	15	2	ICH	pneumonia	reopen	ambulance	liver cirrhosis	18:51:00	19:19:00	21:50:00	179
A3	60-65	F	moto	E1M4V1	3=3	neg/neg	8.26	craniectomy	9	3	nil	pneumonia	no	ambulance	DM	20:40:00	21:04:00	23:20:00	160
A4	40-45	M	fall	E2M4V1	4=4	pos/pos	15.63	craniectomy	4	3	nil	pneumonia	no	ambulance	no	21:10:00	21:36:00	00:40:00	210
A5	55-60	F	moto	E1M3V1	4=4	neg/neg	6.77	craniotomy	16	3	no	UTI	no	ambulance	DM	07:44:00	08:03:00	11:15:00	211
A6	50-55	M	moto	E1M4V1	3=4	pos/neg	5.44	craniectomy	28	3	ICH	nil	no	ambulance	no	13:33:00	14:00:00	18:25:00	292
A7	45-50	M	fall	E1M4V1	4=2	neg/neg	18.38	craniotomy	25	3	nil	nil	no	family	liver cirrhosis	09:00:00	09:29:00	13:20:00	260
A8	65-70	M	motor	E1M2V1	3=3	pos/pos	3.91	craniectomy	13	3	ICH	pneumonia	no	ambulance	no	12:14:00	12:34:00	15:40:00	206
A9	60-65	M	fall	E1M4V1	2=2	neg/neg	3	craniectomy	19	3	ICH	nil	no	family	no	16:47:00	17:09:00	19:10:00	143
A10	65-70	F	fall	E1M4Vt	5=5	neg/neg	18.93	craniotomy	10	1	ICH	nil	no	family	DM	17:18:00	17:56:00	20:40:00	202
A11	60-65	F	moto/car	E1M3Vt	5=4	neg/neg	11.07	craniectomy	46	1	no	nil	no	ambulance	no	23:00:00	23:48:00	01:20:00	140
A12	55-60	M	fall	E1M3V1	6=4	neg/neg	22.96	craniotomy	25	1	ICH	pneumonia,seizure	reopen	ambulance	no	06:20:00	06:41:00	09:20:00	180
A13	60-65	M	fall	E1M3V1	5=5	neg/neg	13.18	craniectomy	60	1	no	nil	no	family	no	14:42:00	15:24:00	17:40:00	178
A14	55-60	M	fall	E1M4V1	3=3	neg/neg	6.69	craniectomy	70	1	no	nil	no	ambulance	no	10:46:00	11:07:00	15:45:00	299
A15	50-55	M	fall	E1M3V1	2=6	neg/neg	13.28	craniectomy	26	1	contusion	pneumonia	no	ambulance	no	14:08:00	14:35:00	16:30:00	142
A16	20-25	M	moto	E1M2V1	6=2	neg/neg	13.35	craniectomy	10	1	nil	nil	no	ambulance	no	23:13:00	23:26:00	01:15:00	122
A17	50-66	M	moto	E1M3V1	5=2	neg/neg	16.88	craniectomy	35	1	contusion	nil	no	ambulance	DM	06:09:00	06:41:00	09:00:00	171
A18	65-70	M	fall	E1M4V1	3=3	neg/neg	10.89	craniectomy	4	1	nil	pneumonia	no	family	DM	23:10:00	00:07:00	02:10:00	180
A19	25-30	M	fight	E1M3Vt	4=4	neg/neg	8.02	craniectomy	28	3	nil	pneumonia	no	長庚refer	no	22:00:00	01:36:00	03:10:00	310
A20	65-70	M	moto	E1M5V1	5=4	neg/pos	3.5	craniotomy	30	3	ICH	nil	no	ambulance	no	14:59:00	15:24:00	18:35:00	216
A21	60-65	M	moto	E1M4V1	3=3	pos/pos	3.77	craniectomy	10	3	nil	nil	no	ambulance	no	11:29:00	11:45:00	14:20:00	171
A22	65-70	M	fall	E2M4V1	4=4	neg/neg	13.03	craniotomy	22	3	no	nil	no	family	no	21:01:00	21:35:00	00:20:00	189
A23	65-70	F	moto	E1M3Vt	4=5	neg/neg	4.6	craniectomy	10	3	nil	seizure	no	ambulance	no	18:00:00	18:18:00	20:50:00	170
A24	55-60	M	car	E1M4V1	2=2	neg/neg	13.92	craniotomy	30	3	ICH	pneumonia,seizure	no	ambulance	DM	19:43:00	20:10:00	21:35:00	112
A25	65-70	M	moto	E2M4V2	3=3	pos/pos	2.01	craniotomy	10	3	nil	pneumonia	no	ambulance	no	11:40:00	12:05:00	14:20:00	160
A26	20-25	M	moto	E1M4Vt	5=5	neg/neg	14.99	craniectomy	45	2	ICH	seizure UTI	reopen	ambulance	no	20:29:00	20:54:00	21:55:00	86
A27	55-60	F	moto	E1M5V2	2=2	pos/pos	2.38	craniectomy	24	2	contusion	pneumonia	no	ambulance	no	09:21:00	09:45:00	11:45:00	144
A28	45-50	M	moto	E1M3V1	6=4	neg/neg	18.09	craniotomy	15	2	no	seizure,pneumon	no	ambulance	no	18:18:00	18:41:00	20:40:00	142
A29	60-65	M	moto	E1M3V1	3=5	neg/neg	12.88	craniectomy	32	2	contusion	pneumonia	no	ambulance	no	21:14:00	21:30:00	00:15:00	181
A30	55-60	F	moto	E1M4V1	3=3	neg/neg	5.9	craniectomy	18	2	ICH	UTI, pneumonia	no	ambulance	DM	07:53:00	08:18:00	11:05:00	192
A31	15-20	M	moto	E1M3V1	4=6	neg/neg	22.22	craniotomy	20	2	nil	seizure	no	ambulance	no	17:33:00	17:50:00	19:30:00	117
A32	55-60	F	moto	E1M2Vt	5=3	neg/neg	12.93	craniectomy	10	2	ICH	pneumonia	no	ambulance	no	12:59:00	13:14:00	15:30:00	151
A33	15-20	M	motor	E1M3V1	5=5	neg/neg	11.49	craniectomy	25	2	ICH	pneumonia,seizure	reopen	ambulance	no	21:04:00	21:25:00	23:00:00	116
A34	55-60	M	traffic	E1M2V1	4=4	neg/neg	11.83	craniotomy	18	4	contusion	seizure	no	ambulance	no	21:04:00	21:20:00	23:25:00	141
A35	50-55	F	moto	E1M3Vt	6=3	neg/neg	16.25	craniotomy	20	5	contusion	pneumonia	no	ambulance	no	07:37:00	07:55:00	10:00:00	143
A36	45-50	M	fall	E1M5V2	3=3	pos/pos	3.03	craniotomy	17	5	no	nil	no	ambulance	AMI history	16:15:00	16:35:00	19:05:00	170
A37	25-30	M	moto	E1M4Vt	4=4	pos/pos	10.54	craniectomy	10	5	nil	seizur,UTI	no	ambulance	no	06:46:00	07:00:00	08:45:00	119
A38	30-35	M	moto	E1M4V1	3=5	neg/neg	9.24	craniectomy	10	5	nil	nil	no	ambulance	no	01:12:00	01:33:00	03:20:00	128
A39	65-70	M	moto	E1M5V2	3=3	pos/pos	9.32	craniectomy	12	5	nil	nil	no	ambulance	CABG	16:09:00	16:25:00	19:00:00	171
A40	45-50	F	motor	E1M4V1	2=2	pos/pos	13.11	craniectomy	15	5	nil	nil	no	family	no	21:30:00	21:52:00	22:45:00	75
A41	50-55	F	moto	E1M4V1	3=3	pos/pos	8.32	craniotomy	2	5	nil	nil	no	ambulance	no	12:56:00	13:22:00	15:50:00	174
A42	65-70	M	fall	E1M4V1	2=2	pos/pos	2.01	craniotomy	6	5	contusion	nil	no	family	DM	13:25:00	13:50:00	16:05:00	160
A43	40-45	M	moto	E1M4V1	2=2	pos/pos	8.39	craniectomy	13	5	nil	nil	no	ambulance	no	23:56:00	00:17:00	01:45:00	109
A44	50-55	M	moto	E1M4V1	4=4	neg/neg	8.18	craniectomy	2	5	nil	nil	no	ambulance	no	20:38:00	21:05:00	23:35:00	177
A45	30-35	M	moto	E1M4Vt	6=5	neg/neg	8.37	craniectomy	25	4	nil	pneumonia	no	ambulance	no	21:55:00	22:11:00	01:00:00	185
A46	50-55	M	moto	E1M2Vt	5=3	neg/neg	21	craniectomy	20	4	ICH	nil	reopen	ambulance	no	13:37:00	14:02:00	16:10:00	153
A47	30-35	F	fall	E1M4Vt	4=6	neg/neg	10.54	craniectomy	26	4	contusion	seizure,pneumia	no	ambulance	no	05:35:00	06:00:00	07:55:00	140
A48	25-30	M	moto	E1M4Vt	4=3	neg/neg	9.64	craniectomy	23	4	contusion	seizure	no	ambulance	no	23:48:00	00:28:00	02:30:00	162
A49	50-55	M	moto	E1M2Vt	6=3	neg/neg	11.55	craniotomy	25	4	nil	seizure	no	ambulance	no	01:27:00	01:41:00	04:30:00	183
A50	45-50	M	fall	E1M5V1	3=3	pos/pos	0	craniectomy	10	4	ICH	pneumonia	no	family	DM	18:25:00	18:39:00	20:45:00	140
A51	40-45	F	unknown	E1M3V1	5=5	neg/neg	15.35	craniotomy	12	4	nil	seizu, pneumo	no	family	no	17:07:00	17:32:00	19:35:00	148
A52	65-70	F	fall	E1M5V1	4=4	pos/pos	12.94	craniectomy	10	4	ICH	UTI	reopen	family	DM	21:27:00	21:47:00	23:25:00	118
A53	45-50	F	fall	E1M4V1	2=4	neg/neg	7.99	craniectomy	13	4	contusion	pneumonia UTI	no	ambulance	no	17:22:00	17:45:00	19:40:00	138
A54	25-30	M	moto	E1M4V1	3=4	neg/neg	3.85	craniectomy	16	4	nil	pneumonia	no	ambulance	no	08:02:00	08:11:00	10:25:00	143
A55	60-65	F	moto	E1M4V1	4=4	pos/pos	1.81	craniectomy	10	4	nil	pneumonia	no	ambulance	no	18:25:00	18:34:00	20:45:00	140
A56	45-50	M	moto	E2M4V2	3=3	pos/pos	4.18	craniectomy	21	4	nil	pneumonia	no	ambulance	no	17:26:00	17:44:00	19:50:00	144
A57	45-50	M	moto	E1M4V1	3=3	pos/pos	4.16	craniectomy	0	4	nil	nil	no	ambulance	DM	20:58:00	21:20:00	23:50:00	172
A58	35-40	M	moto	E1M4V1	3=3	neg/neg	4.57	craniectomy	6	4	contusion	brain abscess	abscess,reop	ambulance	abscess-reopen	21:26:00	21:43:00	00:30:00	184
A59	65-70	F	moto	E1M5V2	3=3	pos/pos	10.27	craniotomy	22	4	nil	pneumonia	no	ambulance	no	10:23:00	10:43:00	12:35:00	132
A60	60-65	M	moto	E1M5V1	3=3	pos/pos	4.7	craniotomy	4	4	nil	pneumonia	no	ambulance	DM	19:59:00	20:18:00	22:50:00	171
A61	55-60	M	fall	E2M5V1	3=3	pos/pos	5.2	craniotomy	25	4	nil	nil	no	family	DM	16:32:00	16:46:00	19:25:00	173
A62	65-70	F	moto	E2M4V1	3=5	neg/neg	12.13	craniotomy	20	4	ICH	nil	reopen	ambulance	no	14:14:00	14:30:00	16:25:00	131
A63	25-30	F	fall	E1M4V1	4=3	neg/neg	16.42	craniotomy	15	4	contusion	seizure	no	ambulance	no	13:04:00	13:21:00	14:50:00	106
A64	45-50	M	moto	E1M3V1	2=2	neg/neg	9.11	craniotomy	26	4	ICH	seizure	no	ambulance	liver cirrhosis	02:23:00	02:44:00	04:50:00	147
A65	55-60	M	motor	E2M5V1	3=3	pos/pos	9.94	craniectomy	18	4	ICH	nil	no	ambulance	no	20:56:00	21:16:00	22:35:00	99
A66	60-65	M	fall	E1M2V1	5=4	neg/neg	12.58	craniectomy	7	4	contusion	pneumonia	no	ambulance	no	11:10:00	11:28:00	13:55:00	165
A67	25-30	M	fight	E1M4V1	2=2	neg/neg	9.22	craniectomy	10	5	nil	nil	no	ambulance	no	00:18:00	00:49:00	02:45:00	147
A68	30-35	F	motor	E1M3V1	5=5	neg/neg	5.2	craniotomy	12	4	nil	nil	no	ambulance	no	00:17:00	00:58:00	03:00:00	163
A69	60-65	M	bicycle	E1M4V2	2=3	neg/neg	11.55	craniotomy	9	4	contusion	nil	no	ambulance	DM	18:48:00	19:26:00	21:10:00	142
A70	65-70	M	fall	E1M3V1	5=2	neg/neg	14.81	craniotomy	6	4	nil	nil	no	ambulance	no	18:55:00	19:20:00	20:26:00	91
